# Supplementary material for: Determining composition of micron-scale protein deposits in neurodegenerative disease by spatially targeted optical microproteomics
Source: eLife. 2015 Sep 29;4:e09579. doi: 10.7554/eLife.09579 (PMC4630677; doi:10.7554/eLife.09579)
Supplement: Source code 1. — DOI: http://dx.doi.org/10.7554/eLife.09579.020 [file elife09579s005.zip]

Archive with 3 entries (3 files):
- STOMP.lvb
- STOMPcal.txt
- STOMP_macro_README.txt
