# Supplementary material for: Determining composition of micron-scale protein deposits in neurodegenerative disease by spatially targeted optical microproteomics
Source: eLife. 2015 Sep 29;4:e09579. doi: 10.7554/eLife.09579 (PMC4630677; doi:10.7554/eLife.09579)
Supplement: Source code 1. — DOI: http://dx.doi.org/10.7554/eLife.09579.020 [file elife09579s005.zip › STOMPcal.txt]

0
1
0
1
