# Supplementary material for: Determining composition of micron-scale protein deposits in neurodegenerative disease by spatially targeted optical microproteomics
Source: eLife. 2015 Sep 29;4:e09579. doi: 10.7554/eLife.09579 (PMC4630677; doi:10.7554/eLife.09579)
Supplement: Source code 1. — DOI: http://dx.doi.org/10.7554/eLife.09579.020 [file elife09579s005.zip › STOMP_macro_README.txt]

For the most up-to-date version of the STOMP macro and for technical queries, please contact Avi Chakrabartty at chakrab@uhnresearch.ca.

To run the macro, the STOMP.lvb macro file can be located in any convenient directory.  We typically put it in C:\ZEN\Macros.

The macro expects the STOMP calibration file (STOMPcal.txt) - which sets the default stretch and offset factors for the laser aiming - to be in C:\ZEN\Macros.  The macro will not start properly if this file is missing or misplaced.  If you have the Visual Basic macro editing plugin for ZEN (Black edition), you can change the hardcoded name and location of this file in the macro source code.
